# Supplementary material for: Tracking reduction of water lead levels in two homes during the Flint Federal Emergency
Source: Water Res X. 2020 Mar 3;7:100047. doi: 10.1016/j.wroa.2020.100047 (PMC7076093; doi:10.1016/j.wroa.2020.100047)
Supplement: Multimedia component [file mmc2.xml]

<?xml version="1.0" encoding="utf-8" standalone="no"?>
<data>
  <datasets>
    <author>anuragm@vt.edu</author>
    <type>0</type>
    <dataset>
      <value>4</value>
      <reason>Data will be made available on request</reason>
      <comments />
    </dataset>
  </datasets>
</data>
